# Supplementary material for: Identification of Transcriptional Regulators of Immune Evasion Across Cancers: An Alternative Immunotherapeutic Strategy for Cholangiocarcinoma
Source: Cancers (Basel). 2024 Dec 17;16(24):4197. doi: 10.3390/cancers16244197 (PMC11674672; doi:10.3390/cancers16244197)
Supplement: Supplementary file 1 [file cancers-16-04197-s001.zip]

Archive with 3 entries (3 files):
- cancers-3276423-original Western blot images.pdf
- cancers-3276423-supplementary figures.pdf
- cancers-3276423-supplementary tables.xlsx
